# Supplementary material for: Investigations on Vector-Borne and Aerosol Transmission Potential of Kaeng Khoi Virus in Cave-Dwelling Wrinkle-Lipped Free-Tailed Bats (Chaerephon plicatus) in Thailand
Source: Microorganisms. 2021 Sep 24;9(10):2022. doi: 10.3390/microorganisms9102022 (PMC8538812; doi:10.3390/microorganisms9102022)
Supplement: Supplementary file 1 [file microorganisms-09-02022-s001.zip]

Archive with 1 entries (1 files):
- microorganisms-1366805-supplementary.pdf
